# Supplementary material for: Agriculture land-use change is driven by socioeconomic flows across local to global scales
Source: iScience. 2026 Mar 2;29(4):115200. doi: 10.1016/j.isci.2026.115200 (PMC13010114; doi:10.1016/j.isci.2026.115200)
Supplement: Table S2. Data used to create Figure 3; Argentina and India pericoupled land use [file mmc2.xlsx]

## Sheet: Argentina Pericoupled Land Use
Year	Country	Land (ha)
1990	Bolivia	2452.43
1995	Bolivia	5902.12
2000	Bolivia	61214.2
2005	Bolivia	38021.4
2010	Bolivia	11345.9
2015	Bolivia	5914.7
1990	Brazil	1.17419e+06
1995	Brazil	2.39413e+06
2000	Brazil	3.48399e+06
2005	Brazil	1.99043e+06
2010	Brazil	1.48047e+06
2015	Brazil	1.57698e+06
1990	Chile	13274.3
1995	Chile	118056
2000	Chile	309687
2005	Chile	308329
2010	Chile	199248
2015	Chile	174331
1990	Paraguay	4582.01
1995	Paraguay	39308
2000	Paraguay	57507
2005	Paraguay	20217.4
2010	Paraguay	12939.1
2015	Paraguay	9628.13
1990	Uruguay	12873.2
1995	Uruguay	29291.7
2000	Uruguay	57785.1
2005	Uruguay	30821.7
2010	Uruguay	19092.3
2015	Uruguay	42346.1

## Sheet: India Pericoupled Land Use
Year	Country	Land (ha)
1990	Bangladesh	29290.3
2000	Bangladesh	178435
2010	Bangladesh	362187
2015	Bangladesh	255077
1990	Bhutan	0
2000	Bhutan	47.5491
2010	Bhutan	978.951
2015	Bhutan	1736.4
1990	China, mainland	479.293
2000	China, mainland	7602.58
2010	China, mainland	77294
2015	China, mainland	24474.7
1990	Indonesia	140.899
2000	Indonesia	33340.7
2010	Indonesia	92040.5
2015	Indonesia	80126.5
1990	Maldives	270.984
2000	Maldives	855.55
2010	Maldives	1909.88
2015	Maldives	1813.23
1990	Myanmar	0
2000	Myanmar	488.738
2010	Myanmar	349.3
2015	Myanmar	2471.24
1990	Nepal	4902.6
2000	Nepal	12102.9
2010	Nepal	88362.3
2015	Nepal	225575
1990	Pakistan	13080
2000	Pakistan	15497.6
2010	Pakistan	178474
2015	Pakistan	166807
1990	Sri Lanka	4110.86
2000	Sri Lanka	117350
2010	Sri Lanka	75930.4
2015	Sri Lanka	102071
1990	Thailand	27.7433
2000	Thailand	14097.4
2010	Thailand	8672.71
2015	Thailand	41416.4
