# Supplementary material for: Agriculture land-use change is driven by socioeconomic flows across local to global scales
Source: iScience. 2026 Mar 2;29(4):115200. doi: 10.1016/j.isci.2026.115200 (PMC13010114; doi:10.1016/j.isci.2026.115200)
Supplement: Table S3. Data used to create Figure 4; map data [file mmc3.xlsx]

## Sheet: India Migration Map Data
Origin Nation	Migration Count	UN Number
Antigua and Barbuda	NA	28
Algeria	NA	12
Azerbaijan	NA	31
Albania	NA	8
Armenia	NA	51
Angola	NA	24
American Samoa	NA	16
Argentina	NA	32
Australia	663	36
Bahrain	NA	48
Barbados	NA	52
Bermuda	NA	60
Bahamas	NA	44
Bangladesh	3171022	50
Belize	NA	84
Bosnia and Herzegovina	NA	70
Bolivia (Plurinational State of)	NA	68
Myanmar	50587	104
Benin	NA	204
Solomon Islands	NA	90
Brazil	NA	76
Bulgaria	NA	100
Brunei Darussalam	25388	96
Canada	1642	124
Cambodia	NA	116
Sri Lanka	155195	144
Congo	NA	178
Democratic Republic of the Congo	NA	180
Burundi	NA	108
China	7107	156
Afghanistan	8086	4
Bhutan	6647	64
Chile	NA	152
Cayman Islands	NA	136
Cameroon	NA	120
Chad	NA	148
Comoros	NA	174
Colombia	NA	170
Costa Rica	NA	188
Central African Republic	NA	140
Cuba	NA	192
Cabo Verde	NA	132
Cook Islands	NA	184
Cyprus	NA	196
Denmark	NA	208
Djibouti	NA	262
Dominica	NA	212
Dominican Republic	NA	214
Ecuador	NA	218
Egypt	NA	818
Ireland	NA	372
Equatorial Guinea	NA	226
Estonia	NA	233
Eritrea	NA	232
El Salvador	NA	222
Ethiopia	NA	231
Austria	NA	40
Czech Republic	NA	203
French Guiana	NA	254
Finland	NA	246
Fiji	172	242
Falkland Islands (Malvinas)	NA	238
Micronesia (Federated States of)	NA	583
French Polynesia	NA	258
France	1142	250
Gambia	NA	270
Gabon	NA	266
Georgia	NA	268
Ghana	NA	288
Grenada	NA	308
Greenland	NA	304
Germany	2147	276
Guam	NA	316
Greece	NA	300
Guatemala	NA	320
Guinea	NA	324
Guyana	NA	328
Haiti	NA	332
Honduras	NA	340
Croatia	NA	191
Hungary	NA	348
Iceland	NA	352
India	NA	356
Iran (Islamic Republic of)	1706	364
Israel	NA	376
Italy	NA	380
C√¥te d'Ivoire	NA	384
Iraq	498	368
Japan	716	392
Jamaica	NA	388
Jordan	NA	400
Kenya	2380	404
Kyrgyzstan	NA	417
Democratic People's Republic of Korea	NA	408
Kiribati	NA	296
Republic of Korea	NA	410
Kuwait	6080	414
Kazakhstan	2204	398
Lao People's Democratic Republic	NA	418
Lebanon	NA	422
Latvia	NA	428
Belarus	NA	112
Lithuania	NA	440
Liberia	NA	430
Slovakia	NA	703
Liechtenstein	NA	438
Libya	NA	434
Madagascar	NA	450
Martinique	NA	474
Mongolia	NA	496
Montserrat	NA	500
The former Yugoslav Republic of Macedonia	NA	807
Mali	NA	466
Morocco	NA	504
Mauritius	296	480
Mauritania	NA	478
Malta	NA	470
Oman	NA	512
Maldives	199	462
Mexico	NA	484
Malaysia	12442	458
Mozambique	NA	508
Malawi	NA	454
New Caledonia	NA	540
Niue	NA	570
Niger	NA	562
Aruba	NA	533
Anguilla	NA	660
Belgium	NA	56
China, Hong Kong Special Administrative Region	NA	344
Northern Mariana Islands	NA	580
Faeroe Islands	NA	234
Andorra	NA	20
Gibraltar	NA	292
Isle of Man	NA	833
Luxembourg	NA	442
China, Macao Special Administrative Region	NA	446
Monaco	NA	492
State of Palestine	NA	275
Montenegro	NA	499
Mayotte	NA	175
NA	NA	248
NA	NA	574
NA	NA	166
NA	NA	10
NA	NA	74
NA	NA	260
NA	NA	334
NA	NA	86
NA	NA	162
NA	NA	581
Vanuatu	NA	548
Nigeria	646	566
Netherlands	NA	528
Norway	NA	578
Nepal	542947	524
Nauru	NA	520
Suriname	NA	740
Nicaragua	NA	558
New Zealand	NA	554
Paraguay	NA	600
Peru	NA	604
Pakistan	1106212	586
Poland	NA	616
Panama	NA	591
Portugal	156	620
Papua New Guinea	NA	598
Guinea-Bissau	NA	624
Qatar	NA	634
R√©union	NA	638
Romania	NA	642
Republic of Moldova	NA	498
Philippines	NA	608
Puerto Rico	NA	630
Russian Federation	1348	643
Rwanda	NA	646
Saudi Arabia	4476	682
Saint Kitts and Nevis	NA	659
Seychelles	NA	690
South Africa	NA	710
Lesotho	NA	426
Botswana	NA	72
Senegal	NA	686
Slovenia	NA	705
Sierra Leone	NA	694
Singapore	4229	702
Somalia	NA	706
Spain	NA	724
Saint Lucia	NA	662
NA	NA	736
Sweden	NA	752
Syrian Arab Republic	NA	760
Switzerland	NA	756
Trinidad and Tobago	NA	780
Thailand	NA	764
Tajikistan	NA	762
Tokelau	NA	772
Tonga	NA	776
Togo	NA	768
Sao Tome and Principe	NA	678
Tunisia	NA	788
Turkey	105	792
Tuvalu	NA	798
Turkmenistan	NA	795
United Republic of Tanzania	NA	834
Uganda	712	800
United Kingdom of Great Britain and Northern Ireland	4866	826
Ukraine	NA	804
United States of America	2722	840
Burkina Faso	NA	854
Uruguay	NA	858
Uzbekistan	NA	860
Saint Vincent and the Grenadines	NA	670
Venezuela (Bolivarian Republic of)	NA	862
British Virgin Islands	NA	92
Viet Nam	566	704
United States Virgin Islands	NA	850
Namibia	NA	516
Wallis and Futuna Islands	NA	876
Samoa	NA	882
Swaziland	NA	748
Yemen	NA	887
Zambia	680	894
Zimbabwe	NA	716
Indonesia	820	360
Guadeloupe	NA	312
NA	NA	530
United Arab Emirates	11986	784
Timor-Leste	NA	626
NA	NA	612
Palau	NA	585
Marshall Islands	NA	584
Saint Pierre and Miquelon	NA	666
Saint Helena	NA	654
San Marino	NA	674
Turks and Caicos Islands	NA	796
Western Sahara	NA	732
Serbia	NA	688
Holy See	NA	336
NA	NA	744
NA	NA	663
NA	NA	652
NA	NA	831
NA	NA	832
NA	NA	239
NA	NA	158

## Sheet: Argentina Migration Map Data
Origin Nation	Migration Count	UN Number
Antigua and Barbuda	NA	28
Algeria	104	12
Azerbaijan	NA	31
Albania	66	8
Armenia	561	51
Angola	9	24
American Samoa	NA	16
Argentina	NA	32
Australia	275	36
Bahrain	12	48
Barbados	7	52
Bermuda	NA	60
Bahamas	NA	44
Bangladesh	NA	50
Belize	6	84
Bosnia and Herzegovina	NA	70
Bolivia (Plurinational State of)	419048	68
Myanmar	9	104
Benin	NA	204
Solomon Islands	NA	90
Brazil	48792	76
Bulgaria	295	100
Brunei Darussalam	1	96
Canada	530	124
Cambodia	20	116
Sri Lanka	2	144
Congo	42	178
Democratic Republic of the Congo	NA	180
Burundi	NA	108
China	14397	156
Afghanistan	9	4
Bhutan	NA	64
Chile	213119	152
Cayman Islands	NA	136
Cameroon	NA	120
Chad	NA	148
Comoros	NA	174
Colombia	8640	170
Costa Rica	123	188
Central African Republic	NA	140
Cuba	1106	192
Cabo Verde	24	132
Cook Islands	NA	184
Cyprus	47	196
Denmark	245	208
Djibouti	NA	262
Dominica	4	212
Dominican Republic	684	214
Ecuador	955	218
Egypt	238	818
Ireland	64	372
Equatorial Guinea	NA	226
Estonia	49	233
Eritrea	NA	232
El Salvador	73	222
Ethiopia	32	231
Austria	1022	40
Czech Republic	1793	203
French Guiana	NA	254
Finland	70	246
Fiji	1	242
Falkland Islands (Malvinas)	NA	238
Micronesia (Federated States of)	4	583
French Polynesia	NA	258
France	8160	250
Gambia	NA	270
Gabon	NA	266
Georgia	NA	268
Ghana	NA	288
Grenada	11	308
Greenland	15	304
Germany	9242	276
Guam	NA	316
Greece	1017	300
Guatemala	96	320
Guinea	1	324
Guyana	NA	328
Haiti	41	332
Honduras	66	340
Croatia	986	191
Hungary	816	348
Iceland	8	352
India	97	356
Iran (Islamic Republic of)	137	364
Israel	557	376
Italy	152338	380
C√¥te d'Ivoire	1	384
Iraq	37	368
Japan	4453	392
Jamaica	11	388
Jordan	73	400
Kenya	2	404
Kyrgyzstan	NA	417
Democratic People's Republic of Korea	14	408
Kiribati	NA	296
Republic of Korea	8154	410
Kuwait	NA	414
Kazakhstan	NA	398
Lao People's Democratic Republic	283	418
Lebanon	791	422
Latvia	124	428
Belarus	304	112
Lithuania	392	440
Liberia	NA	430
Slovakia	NA	703
Liechtenstein	78	438
Libya	51	434
Madagascar	7	450
Martinique	NA	474
Mongolia	NA	496
Montserrat	NA	500
The former Yugoslav Republic of Macedonia	1489	807
Mali	NA	466
Morocco	212	504
Mauritius	NA	480
Mauritania	NA	478
Malta	2	470
Oman	NA	512
Maldives	NA	462
Mexico	1450	484
Malaysia	2	458
Mozambique	11	508
Malawi	NA	454
New Caledonia	NA	540
Niue	NA	570
Niger	1	562
Aruba	1	533
Anguilla	NA	660
Belgium	537	56
China, Hong Kong Special Administrative Region	4	344
Northern Mariana Islands	NA	580
Faeroe Islands	NA	234
Andorra	1	20
Gibraltar	14	292
Isle of Man	NA	833
Luxembourg	96	442
China, Macao Special Administrative Region	NA	446
Monaco	10	492
State of Palestine	NA	275
Montenegro	NA	499
Mayotte	NA	175
NA	NA	248
NA	NA	574
NA	NA	166
NA	NA	10
NA	NA	74
NA	NA	260
NA	NA	334
NA	NA	86
NA	NA	162
NA	NA	581
Vanuatu	8	548
Nigeria	43	566
Netherlands	387	528
Norway	58	578
Nepal	NA	524
Nauru	NA	520
Suriname	5	740
Nicaragua	91	558
New Zealand	11	554
Paraguay	679044	600
Peru	195320	604
Pakistan	5	586
Poland	7315	616
Panama	161	591
Portugal	4961	620
Papua New Guinea	NA	598
Guinea-Bissau	NA	624
Qatar	NA	634
R√©union	NA	638
Romania	1078	642
Republic of Moldova	456	498
Philippines	58	608
Puerto Rico	75	630
Russian Federation	1884	643
Rwanda	NA	646
Saudi Arabia	80	682
Saint Kitts and Nevis	NA	659
Seychelles	NA	690
South Africa	126	710
Lesotho	NA	426
Botswana	NA	72
Senegal	NA	686
Slovenia	810	705
Sierra Leone	NA	694
Singapore	2	702
Somalia	2	706
Spain	98050	724
Saint Lucia	NA	662
NA	NA	736
Sweden	204	752
Syrian Arab Republic	1125	760
Switzerland	794	756
Trinidad and Tobago	34	780
Thailand	60	764
Tajikistan	NA	762
Tokelau	NA	772
Tonga	NA	776
Togo	NA	768
Sao Tome and Principe	NA	678
Tunisia	45	788
Turkey	635	792
Tuvalu	4	798
Turkmenistan	NA	795
United Republic of Tanzania	1	834
Uganda	1	800
United Kingdom of Great Britain and Northern Ireland	943	826
Ukraine	4408	804
United States of America	5135	840
Burkina Faso	11	854
Uruguay	132749	858
Uzbekistan	NA	860
Saint Vincent and the Grenadines	NA	670
Venezuela (Bolivarian Republic of)	1240	862
British Virgin Islands	NA	92
Viet Nam	5	704
United States Virgin Islands	NA	850
Namibia	2	516
Wallis and Futuna Islands	NA	876
Samoa	NA	882
Swaziland	NA	748
Yemen	NA	887
Zambia	1	894
Zimbabwe	2	716
Indonesia	21	360
Guadeloupe	NA	312
NA	NA	530
United Arab Emirates	NA	784
Timor-Leste	NA	626
NA	NA	612
Palau	NA	585
Marshall Islands	NA	584
Saint Pierre and Miquelon	NA	666
Saint Helena	NA	654
San Marino	16	674
Turks and Caicos Islands	NA	796
Western Sahara	NA	732
Serbia	NA	688
Holy See	NA	336
NA	NA	744
NA	NA	663
NA	NA	652
NA	NA	831
NA	NA	832
NA	NA	239
NA	NA	158

## Sheet: India Land Use Export Data
Receiving Country	Land Used in 2015 for Crop Exports (Mha)	UN Number
Antigua and Barbuda	0	28
Algeria	0.0413774	12
Azerbaijan	0.000320768	31
Albania	0.00142438	8
Armenia	0.000664884	51
Angola	3.75455e-05	24
NA	NA	16
Argentina	0.00194089	32
Australia	0.0291857	36
Bahrain	0.00667356	48
Barbados	4.68883e-05	52
NA	NA	60
Bahamas	1.19255e-07	44
Bangladesh	0.255077	50
Belize	0	84
Bosnia and Herzegovina	0.000229435	70
Bolivia (Plurinational State of)	0	68
Myanmar	0.00247124	104
Benin	0.000597022	204
Solomon Islands	4.12983e-06	90
Brazil	0.0139027	76
Bulgaria	0.00473545	100
Brunei Darussalam	0.00154533	96
Canada	0.0979965	124
Cambodia	5.73948e-05	116
Sri Lanka	0.102071	144
Congo	5.6635e-05	178
Democratic Republic of the Congo	0.000126864	180
Burundi	2.65213e-05	108
China, mainland	0.0244747	156
Afghanistan	0.000229222	4
Bhutan	0.0017364	64
Chile	0.00187421	152
NA	NA	136
Cameroon	9.47413e-06	120
Chad	0	148
Comoros	6.40176e-05	174
Colombia	0.00154036	170
Costa Rica	0.000252353	188
Central African Republic	0	140
Cuba	0.000789652	192
Cabo Verde	0	132
NA	NA	184
Cyprus	0.00359927	196
Denmark	0.00305495	208
Djibouti	0.0120557	262
Dominica	4.21309e-05	212
Dominican Republic	0.00160893	214
Ecuador	0.00149494	218
Egypt	0.0472174	818
Ireland	0.000948945	372
Equatorial Guinea	2.91022e-06	226
Estonia	0.00150181	233
Eritrea	0	232
El Salvador	0.000152816	222
Ethiopia	0.0108029	231
Austria	0.00198234	40
Czechia	0.000296826	203
French Guiana	0	254
Finland	0.00126755	246
Fiji	0.000437139	242
NA	NA	238
Micronesia (Federated States of)	0	583
French Polynesia	1.54108e-05	258
France	0.0330405	250
Gambia	1.38122e-05	270
Gabon	7.22142e-07	266
Georgia	0.00251771	268
Ghana	0.000342586	288
Grenada	1.71125e-07	308
NA	NA	304
Germany	0.0876837	276
NA	NA	316
Greece	0.0344828	300
Guatemala	0.000262258	320
Guinea	0.000318526	324
Guyana	0.000441823	328
Haiti	0.000105547	332
Honduras	0.000892112	340
Croatia	0.00474116	191
Hungary	0.00193773	348
Iceland	1.54938e-06	352
NA	NA	356
Iran (Islamic Republic of)	0.0636546	364
Israel	0.0289029	376
Italy	0.108205	380
CÙte d'Ivoire	7.75286e-05	384
Iraq	0.0176914	368
Japan	0.0149147	392
Jamaica	0.000161968	388
Jordan	0.0194257	400
Kenya	0.0557703	404
Kyrgyzstan	3.18473e-05	417
Democratic People's Republic of Korea	0.00296703	408
Kiribati	2.39576e-06	296
Republic of Korea	0.109582	410
Kuwait	0.0238953	414
Kazakhstan	0.001732	398
Lao People's Democratic Republic	0	418
Lebanon	0.00890189	422
Latvia	0.000844384	428
Belarus	0.000931442	112
Lithuania	0.00133919	440
Liberia	7.41865e-06	430
Slovakia	0.000111594	703
NA	NA	438
Libya	0.0193677	434
Madagascar	2.74596e-05	450
Martinique	0	474
Mongolia	3.7418e-07	496
NA	NA	500
North Macedonia	0.000822263	807
Mali	1.86367e-05	466
Morocco	0.0103503	504
Mauritius	0.00279012	480
Mauritania	3.01594e-06	478
Malta	0.000265905	470
Oman	0.0237923	512
Maldives	0.00181323	462
Mexico	0.0113464	484
Malaysia	0.1213	458
Mozambique	0.000982642	508
Malawi	1.88088e-05	454
New Caledonia	2.49082e-05	540
Niue	0	570
Niger	5.57015e-06	562
NA	NA	533
NA	NA	660
Belgium	0.0734099	56
China, Hong Kong SAR	0.00711704	344
NA	NA	580
Faroe Islands	0	234
NA	NA	20
NA	NA	292
NA	NA	833
Luxembourg	0	442
China, Macao SAR	1.18775e-05	446
NA	NA	492
Palestine	0	275
Montenegro	0.00214824	499
NA	NA	175
NA	NA	248
NA	NA	574
NA	NA	166
NA	NA	10
NA	NA	74
NA	NA	260
NA	NA	334
NA	NA	86
NA	NA	162
NA	NA	581
Vanuatu	0	548
Nigeria	0.00416773	566
Netherlands (Kingdom of the)	0.0478849	528
Norway	0.00411751	578
Nepal	0.225575	524
Nauru	0	520
Suriname	0.000118484	740
Nicaragua	0	558
New Zealand	0.00413303	554
Paraguay	0.00151359	600
Peru	0.00262236	604
Pakistan	0.166807	586
Poland	0.0196151	616
Panama	0.000125742	591
Portugal	0.00699244	620
Papua New Guinea	0	598
Guinea-Bissau	7.98585e-08	624
Qatar	0.0107827	634
RÈunion	0	638
Romania	0.00689782	642
Republic of Moldova	0.000185991	498
Philippines	0.0317284	608
Puerto Rico	0	630
Russian Federation	0.039837	643
Rwanda	2.60939e-07	646
Saudi Arabia	0.0882144	682
Saint Kitts and Nevis	0	659
Seychelles	0.00104415	690
South Africa	0.0146329	710
Lesotho	0	426
Botswana	1.43079e-05	72
Senegal	0.00017834	686
Slovenia	0.0141495	705
Sierra Leone	7.15012e-06	694
Singapore	0.0478616	702
Somalia	0.00058261	706
Spain	0.0341828	724
Saint Lucia	3.9011e-07	662
Sudan (former)	0	736
Sweden	0.00523159	752
Syrian Arab Republic	0.00325257	760
Switzerland	0.0047183	756
Trinidad and Tobago	0.00118858	780
Thailand	0.0414164	764
Tajikistan	1.98744e-05	762
Tokelau	0	772
Tonga	0	776
Togo	0.00014693	768
Sao Tome and Principe	9.06545e-06	678
Tunisia	0.0213639	788
T¸rkiye	0.0263567	792
Tuvalu	0	798
Turkmenistan	1.27477e-05	795
United Republic of Tanzania	0.000326863	834
Uganda	0.000255929	800
United Kingdom of Great Britain and Northern Ireland	0.0618839	826
Ukraine	0.00653974	804
United States of America	0.378014	840
Burkina Faso	0.000598846	854
Uruguay	0.00035885	858
Uzbekistan	0.000752773	860
Saint Vincent and the Grenadines	0	670
Venezuela (Bolivarian Republic of)	6.09644e-05	862
NA	NA	92
Viet Nam	0.203615	704
NA	NA	850
Namibia	0.00380546	516
NA	NA	876
Samoa	7.59797e-06	882
Eswatini	2.12801e-08	748
Yemen	0.0284217	887
Zambia	2.80783e-05	894
Zimbabwe	0.000232917	716
Indonesia	0.0801265	360
Guadeloupe	0	312
NA	NA	530
United Arab Emirates	0.164339	784
Timor-Leste	0	626
NA	NA	612
NA	NA	585
Marshall Islands	0	584
NA	NA	666
NA	NA	654
NA	NA	674
NA	NA	796
NA	NA	732
Serbia	0.00175663	688
NA	NA	336
NA	NA	744
NA	NA	663
NA	NA	652
NA	NA	831
NA	NA	832
NA	NA	239
China, Taiwan Province of	0.0652628	158

## Sheet: Argentina Land Use Export Data
Receiving Country	Land Used in 2015 for Crop Exports (Mha)	UN Number
Antigua and Barbuda	0	28
Algeria	0.395965	12
Azerbaijan	5.30778e-05	31
Albania	0.00017466	8
Armenia	0.000715933	51
Angola	0.000957749	24
NA	NA	16
NA	NA	32
Australia	0.000333761	36
Bahrain	0.000204372	48
Barbados	0	52
NA	NA	60
Bahamas	0	44
Bangladesh	0.0510276	50
Belize	0	84
Bosnia and Herzegovina	0.000780667	70
Bolivia (Plurinational State of)	0.0059147	68
Myanmar	0	104
Benin	0.000150841	204
Solomon Islands	2.46956e-05	90
Brazil	1.57698	76
Bulgaria	0.000775991	100
Brunei Darussalam	0.0042003	96
Canada	0.00503356	124
Cambodia	0	116
Sri Lanka	0.000811614	144
Congo	0.00435954	178
Democratic Republic of the Congo	0.000819264	180
Burundi	7.11452e-06	108
China, mainland	3.09873	156
Afghanistan	0	4
NA	NA	64
Chile	0.174331	152
NA	NA	136
Cameroon	0.00135667	120
Chad	0	148
NA	NA	174
Colombia	0.0439902	170
Costa Rica	0.00585014	188
Central African Republic	0	140
Cuba	0.106579	192
Cabo Verde	0.00283607	132
NA	NA	184
Cyprus	0.00053161	196
Denmark	0.000480215	208
Djibouti	1.4229e-05	262
Dominica	0	212
Dominican Republic	0.0167408	214
Ecuador	0.0139853	218
Egypt	0.386894	818
Ireland	5.83666e-05	372
Equatorial Guinea	0	226
Estonia	0.000375	233
Eritrea	7.05979e-06	232
El Salvador	0.00049053	222
Ethiopia	0.000304488	231
Austria	3.04509e-05	40
Czechia	0.000587793	203
French Guiana	0	254
Finland	2.13404e-05	246
Fiji	0	242
NA	NA	238
NA	NA	583
French Polynesia	0	258
France	0.00641313	250
Gambia	0.000134875	270
Gabon	4.61896e-05	266
Georgia	0.00024586	268
Ghana	0.00159166	288
Grenada	0	308
NA	NA	304
Germany	0.00324976	276
NA	NA	316
Greece	0.00537647	300
Guatemala	0.00170375	320
Guinea	6.73143e-05	324
Guyana	1.09736e-05	328
Haiti	0.000293419	332
Honduras	0.000618649	340
Croatia	0.00140903	191
Hungary	0.000244184	348
Iceland	2.11583e-06	352
India	0.0176559	356
Iran (Islamic Republic of)	0.147019	364
Israel	0.00575382	376
Italy	0.0513104	380
CÙte d'Ivoire	0.0012554	384
Iraq	0.00238313	368
Japan	0.165072	392
Jamaica	0	388
Jordan	0.0735248	400
Kenya	0.0116342	404
Kyrgyzstan	0	417
Democratic People's Republic of Korea	0	408
NA	NA	296
Republic of Korea	0.0582853	410
Kuwait	0.0343327	414
Kazakhstan	3.54788e-05	398
Lao People's Democratic Republic	3.58809e-05	418
Lebanon	0.0180655	422
Latvia	2.9062e-05	428
Belarus	2.5831e-05	112
Lithuania	0.000327693	440
Liberia	0.000166343	430
Slovakia	3.59262e-05	703
NA	NA	438
Libya	0.000813585	434
Madagascar	0.00594662	450
Martinique	0	474
NA	NA	496
NA	NA	500
North Macedonia	8.41334e-05	807
Mali	5.6533e-05	466
Morocco	0.163398	504
Mauritius	0.0111819	480
Mauritania	6.84088e-06	478
Malta	0.00934885	470
Oman	0.0222683	512
Maldives	0	462
Mexico	0.00544151	484
Malaysia	0.212477	458
Mozambique	0.00196797	508
Malawi	0	454
NA	NA	540
NA	NA	570
Niger	1.06718e-05	562
NA	NA	533
NA	NA	660
Belgium	0.0072412	56
China, Hong Kong SAR	0.00028706	344
NA	NA	580
NA	NA	234
NA	NA	20
NA	NA	292
NA	NA	833
Luxembourg	0	442
China, Macao SAR	4.85633e-06	446
NA	NA	492
Palestine	5.2095e-05	275
Montenegro	0.000197049	499
NA	NA	175
NA	NA	248
NA	NA	574
NA	NA	166
NA	NA	10
NA	NA	74
NA	NA	260
NA	NA	334
NA	NA	86
NA	NA	162
NA	NA	581
Vanuatu	0	548
Nigeria	0.0312336	566
Netherlands (Kingdom of the)	0.043022	528
Norway	0.000133881	578
Nepal	0.00534384	524
NA	NA	520
Suriname	6.05544e-05	740
Nicaragua	7.27415e-05	558
New Zealand	0.000285765	554
Paraguay	0.00962813	600
Peru	0.0772464	604
Pakistan	0.0633642	586
Poland	0.00701605	616
Panama	0.00180909	591
Portugal	0.0131045	620
NA	NA	598
Guinea-Bissau	0	624
Qatar	0.000121162	634
RÈunion	0	638
Romania	0.00149638	642
Republic of Moldova	1.48751e-05	498
Philippines	0.00893772	608
Puerto Rico	0	630
Russian Federation	0.0119452	643
Rwanda	0	646
Saudi Arabia	0.173778	682
NA	NA	659
NA	NA	690
South Africa	0.0876424	710
Lesotho	0	426
Botswana	0	72
Senegal	0.0243599	686
Slovenia	9.82208e-05	705
Sierra Leone	7.81046e-05	694
Singapore	0.000254035	702
Somalia	0	706
Spain	0.0482156	724
Saint Lucia	0	662
Sudan (former)	0	736
Sweden	0.000377505	752
Syrian Arab Republic	0.0248143	760
Switzerland	0.000321145	756
Trinidad and Tobago	0.00056154	780
Thailand	0.0424966	764
NA	NA	762
NA	NA	772
NA	NA	776
Togo	1.41606e-05	768
Sao Tome and Principe	0	678
Tunisia	0.0129741	788
T¸rkiye	0.0187425	792
NA	NA	798
NA	NA	795
United Republic of Tanzania	3.14133e-05	834
Uganda	0.00249111	800
United Kingdom of Great Britain and Northern Ireland	0.0315769	826
Ukraine	0.000575152	804
United States of America	0.0750249	840
Burkina Faso	7.11452e-06	854
Uruguay	0.0423461	858
Uzbekistan	1.32394e-06	860
NA	NA	670
Venezuela (Bolivarian Republic of)	0.156736	862
NA	NA	92
Viet Nam	0.344142	704
NA	NA	850
Namibia	0	516
NA	NA	876
NA	NA	882
NA	NA	748
Yemen	0.0687758	887
Zambia	0	894
Zimbabwe	0	716
Indonesia	0.236594	360
Guadeloupe	0	312
NA	NA	530
United Arab Emirates	0.0867715	784
NA	NA	626
NA	NA	612
NA	NA	585
NA	NA	584
NA	NA	666
NA	NA	654
NA	NA	674
NA	NA	796
NA	NA	732
Serbia	0.000505966	688
NA	NA	336
NA	NA	744
NA	NA	663
NA	NA	652
NA	NA	831
NA	NA	832
NA	NA	239
China, Taiwan Province of	0.00606691	158
