# Supplementary material for: Agriculture land-use change is driven by socioeconomic flows across local to global scales
Source: iScience. 2026 Mar 2;29(4):115200. doi: 10.1016/j.isci.2026.115200 (PMC13010114; doi:10.1016/j.isci.2026.115200)
Supplement: Table S4. List of neighboring countries [file mmc4.csv]

Country	Country_Code	Neighbor_Country	Neighbor_Code
Abkhazia		Georgia	268
Abkhazia		Russia	643
Abkhazia		Turkey	792
Adlie Land		Australian Antarctic Territory
Afghanistan	4	People's Republic of China	156
Afghanistan	4	Iran	364
Afghanistan	4	Pakistan	586
Afghanistan	4	Tajikistan	762
Afghanistan	4	Turkmenistan	795
Afghanistan	4	Uzbekistan	860
Akrotiri and Dhekelia		Cyprus	196
Akrotiri and Dhekelia		United Nations Buffer Zone in Cyprus
Albania	8	Greece	300
Albania	8	Italy	380
Albania	8	Montenegro	499
Albania	8	North Macedonia	807
Albania	8	Kosovo
Algeria	12	Italy	380
Algeria	12	Libya	434
Algeria	12	Mali	466
Algeria	12	Mauritania	478
Algeria	12	Morocco	504
Algeria	12	Niger	562
Algeria	12	Spain	724
Algeria	12	Tunisia	788
Algeria	12	Western Sahara	732
American Samoa	16	Samoa	882
American Samoa	16	Tonga	776
American Samoa	16	Cook Islands	184
American Samoa	16	Niue	570
American Samoa	16	Tokelau	772
Andorra	20	France	250
Andorra	20	Spain	724
Angola	24	Democratic Republic of the Congo	180
Angola	24	Republic of the Congo	178
Angola	24	Namibia	516
Angola	24	Zambia	894
Anguilla	660	Antigua and Barbuda	28
Anguilla	660	British Virgin Islands	92
Anguilla	660	Netherlands	528
Anguilla	660	Saint Barthlemy	652
Anguilla	660	Saint Martin	663
Anguilla	660	United States Virgin Islands
Antigua and Barbuda	28	France	250
Antigua and Barbuda	28	Saint Kitts and Nevis	659
Antigua and Barbuda	28	Anguilla	660
Antigua and Barbuda	28	Montserrat	500
Antigua and Barbuda	28	Saint Barthlemy	652
Argentina	32	Bolivia	68
Argentina	32	Brazil	76
Argentina	32	Chile	152
Argentina	32	Paraguay	600
Argentina	32	Uruguay	858
Argentina	32	Falkland Islands	238
Argentine Antarctica		Chilean Antarctic Territory
Argentine Antarctica		British Antarctic Territory
Armenia	51	Azerbaijan	31
Armenia	51	Georgia	268
Armenia	51	Iran	364
Armenia	51	Turkey	792
Republic of Artsakh		Armenia	51
Republic of Artsakh		Azerbaijan	31
Republic of Artsakh
Aruba	533	Curaao	531
Aruba	533	Dominican Republic	214
Aruba	533	Venezuela	862
Ashmore and Cartier Islands		Australia	36
Ashmore and Cartier Islands		East Timor	626
Ashmore and Cartier Islands		Indonesia	360
Australia including outlier islands		East Timor	626
Australia including outlier islands		Indonesia	360
Australia including outlier islands		New Zealand	554
Australia including outlier islands		Papua New Guinea	598
Australia including outlier islands		Solomon Islands	90
Australia including outlier islands		French Southern and Antarctic Lands	260
Australia including outlier islands		New Caledonia	540
Australia including outlier islands
Australia including outlier islands
Australia including outlier islands
Australia including outlier islands
Australia including outlier islands
Australia including outlier islands
Australia including outlier islands
Australia	36	Ashmore and Cartier Islands
Australia	36	Coral Sea Islands
Australia	36	East Timor	626
Australia	36	Indonesia	360
Australia	36	New Zealand	554
Australia	36	Papua New Guinea	598
Australian Antarctic Territory		Adlie Land
Australian Antarctic Territory		Queen Maud Land
Australian Antarctic Territory		Ross Dependency
Austria	40	Czech Republic	203
Austria	40	Germany	276
Austria	40	Hungary	348
Austria	40	Italy	380
Austria	40	Liechtenstein	438
Austria	40	Slovakia	703
Austria	40	Slovenia	705
Austria	40	Switzerland	756
Azerbaijan	31	Armenia	51
Azerbaijan	31	Georgia	268
Azerbaijan	31	Iran	364
Azerbaijan	31	Kazakhstan	398
Azerbaijan	31	Russia	643
Azerbaijan	31	Turkey	792
Azerbaijan	31	Turkmenistan	795
Bahamas	44	Cuba	192
Bahamas	44	Haiti	332
Bahamas	44	United States	840
Bahamas	44	Turks and Caicos Islands	796
Bahrain	48	Iran	364
Bahrain	48	Qatar	634
Bahrain	48	Saudi Arabia	682
Baker Island		Howland Island
Baker Island		Kiribati	296
Bangladesh	50	Myanmar	104
Bangladesh	50	India	356
Barbados	52	France	250
Barbados	52	Guyana	328
Barbados	52	Saint Lucia	662
Barbados	52	Saint Vincent and the Grenadines	670
Barbados	52	Trinidad and Tobago	780
Barbados	52	Venezuela	862
Belarus	112	Latvia	428
Belarus	112	Lithuania	440
Belarus	112	Poland	616
Belarus	112	Russia	643
Belarus	112	Ukraine	804
Belgium	56	France	250
Belgium	56	Germany	276
Belgium	56	Luxembourg	442
Belgium	56	Netherlands	528
Belgium	56	United Kingdom	826
Belize	84	Guatemala	320
Belize	84	Honduras	340
Belize	84	Mexico	484
Benin	204	Burkina Faso	854
Benin	204	Niger	562
Benin	204	Nigeria	566
Benin	204	Togo	768
Bermuda	60
Bhutan	64	People's Republic of China	156
Bhutan	64	India	356
Bolivia	68	Argentina	32
Bolivia	68	Brazil	76
Bolivia	68	Chile	152
Bolivia	68	Paraguay	600
Bolivia	68	Peru	604
Bosnia and Herzegovina	70	Croatia	191
Bosnia and Herzegovina	70	Montenegro	499
Bosnia and Herzegovina	70	Serbia	688
Botswana	72	Namibia	516
Botswana	72	South Africa	710
Botswana	72	Zambia	894
Botswana	72	Zimbabwe	716
Bouvet Island	74
Brazil	76	Argentina	32
Brazil	76	Bolivia	68
Brazil	76	Colombia	170
Brazil	76	France	250
Brazil	76	Guyana	328
Brazil	76	Paraguay	600
Brazil	76	Peru	604
Brazil	76	Suriname	740
Brazil	76	Uruguay	858
Brazil	76	Venezuela	862
British Antarctic Territory		Chilean Antarctic Territory
British Antarctic Territory		Argentine Antarctica
British Antarctic Territory		Queen Maud Land
British Indian Ocean Territory	86	Maldives	462
British Virgin Islands	92	Anguilla	660
British Virgin Islands	92	Puerto Rico	630
British Virgin Islands	92	United States Virgin Islands
Brunei	96	People's Republic of China	156
Brunei	96	Malaysia	458
Brunei	96	Philippines	608
Brunei	96
Brunei	96	Vietnam	704
Bulgaria	100	Greece	300
Bulgaria	100	North Macedonia	807
Bulgaria	100	Romania	642
Bulgaria	100	Serbia	688
Bulgaria	100	Turkey	792
Bulgaria	100	Russia	643
Bulgaria	100	Ukraine	804
Burkina Faso	854	Benin	204
Burkina Faso	854	Cte d'Ivoire	384
Burkina Faso	854	Ghana	288
Burkina Faso	854	Mali	466
Burkina Faso	854	Niger	562
Burkina Faso	854	Togo	768
Burundi	108	Democratic Republic of the Congo	180
Burundi	108	Rwanda	646
Burundi	108	Tanzania	843
Cambodia	116	Laos	418
Cambodia	116
Cambodia	116	Thailand	764
Cambodia	116	Vietnam	704
Cameroon	120	Central African Republic	140
Cameroon	120	Chad	148
Cameroon	120	Republic of the Congo	178
Cameroon	120	Equatorial Guinea	226
Cameroon	120	Gabon	266
Cameroon	120	Nigeria	566
Canada	124	United States	840
Canada	124	Greenland	304
Canada	124	Saint Pierre and Miquelon	666
Cape Verde	132	The Gambia	270
Cape Verde	132	Mauritania	478
Cape Verde	132	Senegal	686
Cayman Islands	136	Cuba	192
Cayman Islands	136	Honduras	340
Cayman Islands	136	Jamaica	388
Central African Republic	140	Cameroon	120
Central African Republic	140	Chad	148
Central African Republic	140	Democratic Republic of the Congo	180
Central African Republic	140	Republic of the Congo	178
Central African Republic	140	South Sudan	728
Central African Republic	140	Sudan	729
Chad	148	Cameroon	120
Chad	148	Central African Republic	140
Chad	148	Libya	434
Chad	148	Niger	562
Chad	148	Nigeria	566
Chad	148	Sudan	729
Chile	152	Argentina	32
Chile	152	Bolivia	68
Chile	152	Peru	604
Chilean Antarctic Territory		Argentine Antarctica
Chilean Antarctic Territory		British Antarctic Territory
Chilean Antarctic Territory		Peter I Island
People's Republic of China	156	Afghanistan	4
People's Republic of China	156	Bhutan	64
People's Republic of China	156	Brunei	96
People's Republic of China	156	India	356
People's Republic of China	156	Indonesia	360
People's Republic of China	156	Japan	392
People's Republic of China	156	Kazakhstan	398
People's Republic of China	156	North Korea	408
People's Republic of China	156	South Korea	410
People's Republic of China	156	Kyrgyzstan	417
People's Republic of China	156	Laos	418
People's Republic of China	156	Malaysia	458
People's Republic of China	156	Mongolia	496
People's Republic of China	156	Myanmar	104
People's Republic of China	156	Nepal	524
People's Republic of China	156	Pakistan	586
People's Republic of China	156	Philippines	608
People's Republic of China	156	Russia	643
People's Republic of China	156	Tajikistan	762
People's Republic of China	156	Vietnam	704
People's Republic of China	156	Hong Kong	344
People's Republic of China	156	Macau
People's Republic of China	156
Christmas Island	162	Indonesia	360
Clipperton Island
Cocos (Keeling) Islands	166
Colombia	170	Brazil	76
Colombia	170	Costa Rica	188
Colombia	170	Dominican Republic	214
Colombia	170	Ecuador	218
Colombia	170	Haiti	332
Colombia	170	Jamaica	388
Colombia	170	Nicaragua	558
Colombia	170	Panama	591
Colombia	170	Peru	604
Colombia	170	Venezuela	862
Comoros	174	France	250
Comoros	174	Madagascar	450
Comoros	174	Mozambique	508
Comoros	174	Seychelles	690
Comoros	174	Tanzania	843
Comoros	174	French Southern and Antarctic Lands	260
Democratic Republic of the Congo	180	Angola	24
Democratic Republic of the Congo	180	Burundi	108
Democratic Republic of the Congo	180	Central African Republic	140
Democratic Republic of the Congo	180	Republic of the Congo	178
Democratic Republic of the Congo	180	Rwanda	646
Democratic Republic of the Congo	180	South Sudan	728
Democratic Republic of the Congo	180	Tanzania	843
Democratic Republic of the Congo	180	Uganda	800
Democratic Republic of the Congo	180	Zambia	894
Republic of the Congo	178	Angola	24
Republic of the Congo	178	Cameroon	120
Republic of the Congo	178	Central African Republic	140
Republic of the Congo	178	Democratic Republic of the Congo	180
Republic of the Congo	178	Gabon	266
Cook Islands	184	Kiribati	296
Cook Islands	184	American Samoa	16
Cook Islands	184	French Polynesia	258
Cook Islands	184	Niue	570
Cook Islands	184	Tokelau	772
Coral Sea Islands		Australia	36
Coral Sea Islands		New Caledonia	540
Coral Sea Islands		Papua New Guinea	598
Coral Sea Islands		Solomon Islands	90
Costa Rica	188	Colombia	170
Costa Rica	188	Ecuador	218
Costa Rica	188	Nicaragua	558
Costa Rica	188	Panama	591
Cte d'Ivoire	384	Burkina Faso	854
Cte d'Ivoire	384	Ghana	288
Cte d'Ivoire	384	Guinea	324
Cte d'Ivoire	384	Liberia	430
Cte d'Ivoire	384	Mali	466
Croatia	191	Bosnia and Herzegovina	70
Croatia	191	Hungary	348
Croatia	191	Italy	380
Croatia	191	Montenegro	499
Croatia	191	Serbia	688
Croatia	191	Slovenia	705
Cuba	192	Bahamas	44
Cuba	192	Haiti	332
Cuba	192	Honduras	340
Cuba	192	Jamaica	388
Cuba	192	Mexico	484
Cuba	192	United States	840
Cuba	192	Cayman Islands	136
Cuba	192	Navassa Island
Curaao	531	Dominican Republic	214
Curaao	531	Netherlands	528
Curaao	531	Venezuela	862
Curaao	531	Aruba	533
Cyprus	196	Northern Cyprus
Cyprus	196	Egypt	818
Cyprus	196	Greece	300
Cyprus	196	Israel	376
Cyprus	196	Lebanon	422
Cyprus	196	Syria	760
Cyprus	196	Turkey	792
Cyprus	196	Akrotiri and Dhekelia
Cyprus	196	United Nations Buffer Zone in Cyprus
Northern Cyprus		Cyprus	196
Northern Cyprus		Syria	760
Northern Cyprus		Turkey	792
Northern Cyprus		Akrotiri and Dhekelia
Northern Cyprus		United Nations Buffer Zone in Cyprus
Czech Republic	203	Austria	40
Czech Republic	203	Germany	276
Czech Republic	203	Poland	616
Czech Republic	203	Slovakia	703
Denmark	208	Germany	276
Denmark	208	Norway	578
Denmark	208	Poland	616
Denmark	208	Sweden	752
Denmark	208	United Kingdom	826
Denmark, Kingdom of (inlcludes Islands)		Canada	124
Denmark, Kingdom of (inlcludes Islands)		Germany	276
Denmark, Kingdom of (inlcludes Islands)		Iceland	352
Denmark, Kingdom of (inlcludes Islands)		Norway	578
Denmark, Kingdom of (inlcludes Islands)		Poland	616
Denmark, Kingdom of (inlcludes Islands)		Sweden	752
Denmark, Kingdom of (inlcludes Islands)		United Kingdom	826
Greenland	304	Jan Mayen	744
Greenland	304	Svalbard	744
Djibouti	262	Eritrea	232
Djibouti	262	Ethiopia	231
Djibouti	262	Somalia	706
Djibouti	262	Yemen	887
Dominica	212	France	250
Dominica	212	Venezuela	862
Dominican Republic	214	Colombia	170
Dominican Republic	214	Haiti	332
Dominican Republic	214	Venezuela	862
Dominican Republic	214	Aruba	533
Dominican Republic	214	Curaao	531
Dominican Republic	214	Puerto Rico	630
Dominican Republic	214	Turks and Caicos Islands	796
East Timor	626	Australia	36
East Timor	626	Indonesia	360
East Timor	626	Ashmore and Cartier Islands
Ecuador	218	Colombia	170
Ecuador	218	Costa Rica	188
Ecuador	218	Peru	604
Egypt	818	Cyprus	196
Egypt	818	Greece	300
Egypt	818	Israel	376
Egypt	818	Jordan	400
Egypt	818	Libya	434
Egypt	818	Saudi Arabia	682
Egypt	818	Sudan	729
Egypt	818	Turkey	792
Egypt	818	Palestine	275
El Salvador	222	Guatemala	320
El Salvador	222	Honduras	340
El Salvador	222	Nicaragua	558
Equatorial Guinea	226	Cameroon	120
Equatorial Guinea	226	Gabon	266
Equatorial Guinea	226	Nigeria	566
Equatorial Guinea	226	So Tom and Prncipe	678
Eritrea	232	Djibouti	262
Eritrea	232	Saudi Arabia	682
Eritrea	232	Sudan	729
Eritrea	232	Ethiopia	231
Eritrea	232	Yemen	887
Estonia	233	Finland	246
Estonia	233	Latvia	428
Estonia	233	Russia	643
Estonia	233	Sweden	752
Eswatini (Swaziland)	748	Mozambique	508
Eswatini (Swaziland)	748	South Africa	710
Ethiopia	231	Djibouti	262
Ethiopia	231	Eritrea	232
Ethiopia	231	Kenya	404
Ethiopia	231	Somalia	706
Ethiopia	231	South Sudan	728
Ethiopia	231	Sudan	729
Falkland Islands	238	Argentina	32
Faroe Islands	234	Iceland	352
Faroe Islands	234	Norway	578
Faroe Islands	234	United Kingdom	826
Fiji	242	New Zealand	554
Fiji	242	Solomon Islands	90
Fiji	242	Tonga	776
Fiji	242	Tuvalu	798
Fiji	242	Vanuatu	548
Fiji	242	New Caledonia	540
Fiji	242	Wallis and Futuna	876
Finland	246	Estonia	233
Finland	246	Norway	578
Finland	246	Russia	643
Finland	246	Sweden	752
France	250	Andorra	20
France	250	Antigua and Barbuda	28
France	250	Barbados	52
France	250	Belgium	56
France	250	Brazil	76
France	250	Comoros	174
France	250	Dominica	212
France	250	Germany	276
France	250	Italy	380
France	250	Luxembourg	442
France	250	Madagascar	450
France	250	Mauritius	480
France	250	Monaco	492
France	250	Saint Lucia	662
France	250	Spain	724
France	250	Switzerland	756
France	250	Suriname	740
France	250	United Kingdom	826
France	250	Venezuela	862
France	250	French Southern and Antarctic Lands	260
France	250	Guernsey	831
France	250	Jersey	832
France	250	Montserrat	500
France (including French collectivities and territories)	250	Andorra	20
France (including French collectivities and territories)	250	Antigua and Barbuda	28
France (including French collectivities and territories)	250	Barbados	52
France (including French collectivities and territories)	250	Belgium	56
France (including French collectivities and territories)	250	Brazil	76
France (including French collectivities and territories)	250	Canada	124
France (including French collectivities and territories)	250	Comoros	174
France (including French collectivities and territories)	250	Dominica	212
France (including French collectivities and territories)	250	Fiji	242
France (including French collectivities and territories)	250	Germany	276
France (including French collectivities and territories)	250	Italy	380
France (including French collectivities and territories)	250	Kiribati	296
France (including French collectivities and territories)	250	Luxembourg	442
France (including French collectivities and territories)	250	Madagascar	450
France (including French collectivities and territories)	250	Mauritius	480
France (including French collectivities and territories)	250	Monaco	492
France (including French collectivities and territories)	250	Mozambique	508
Wallis and Futuna	876	Netherlands	528
Wallis and Futuna	876	Saint Kitts and Nevis	659
Wallis and Futuna	876	Saint Lucia	662
Wallis and Futuna	876	Samoa	882
Wallis and Futuna	876	Seychelles	690
Wallis and Futuna	876	Solomon Islands	90
Wallis and Futuna	876	Spain	724
Wallis and Futuna	876	Suriname	740
Wallis and Futuna	876	Switzerland	756
Wallis and Futuna	876	Tonga	776
Wallis and Futuna	876	Tuvalu	798
Wallis and Futuna	876	United Kingdom	826
Wallis and Futuna	876	Vanuatu	548
Wallis and Futuna	876	Venezuela	862
Wallis and Futuna	876	Anguilla	660
Wallis and Futuna	876	Cook Islands	184
Wallis and Futuna	876	Coral Sea Islands
Wallis and Futuna	876	Guernsey	831
Wallis and Futuna	876	Heard Island and McDonald Islands	334
Wallis and Futuna	876	Jersey	832
Wallis and Futuna	876	Montserrat	500
Wallis and Futuna	876	Sint Maarten	534
Wallis and Futuna	876	Norfolk Island	574
Wallis and Futuna	876	Pitcairn Islands	612
Wallis and Futuna	876	Tokelau	772
French Polynesia	258	Kiribati	296
French Polynesia	258	Cook Islands	184
French Polynesia	258	Pitcairn Islands	612
French Southern and Antarctic Lands Excluding Adlie Land	260	Comoros	174
French Southern and Antarctic Lands Excluding Adlie Land	260	France	250
French Southern and Antarctic Lands Excluding Adlie Land	260	Madagascar	450
French Southern and Antarctic Lands Excluding Adlie Land	260	Mauritius	480
French Southern and Antarctic Lands Excluding Adlie Land	260	Mozambique	508
French Southern and Antarctic Lands Excluding Adlie Land	260	Seychelles	690
French Southern and Antarctic Lands Excluding Adlie Land	260	Heard Island and McDonald Islands	334
Gabon	266	Cameroon	120
Gabon	266	Republic of the Congo	178
Gabon	266	Equatorial Guinea	226
Gabon	266	So Tom and Prncipe	678
The Gambia	270	Cape Verde	132
The Gambia	270	Senegal	686
Georgia	268	Armenia	51
Georgia	268	Azerbaijan	31
Georgia	268	Russia	643
Georgia	268	Turkey	792
Germany	276	Austria	40
Germany	276	Belgium	56
Germany	276	Czech Republic	203
Germany	276	Denmark	208
Germany	276	France	250
Germany	276	Luxembourg	442
Germany	276	Netherlands	528
Germany	276	Poland	616
Germany	276	Sweden	752
Germany	276	Switzerland	756
Germany	276	United Kingdom	826
Ghana	288	Burkina Faso	854
Ghana	288	Cte d'Ivoire	384
Ghana	288	Togo	768
Gibraltar	292	Spain	724
Greece	300	Albania	8
Greece	300	Bulgaria	100
Greece	300	Cyprus	196
Greece	300	Egypt	818
Greece	300	Italy	380
Greece	300	Libya	434
Greece	300	North Macedonia	807
Greece	300	Turkey	792
Greenland	304	Canada	124
Greenland	304	Iceland	352
Greenland	304	Jan Mayen	744
Greenland	304	Svalbard	744
Grenada	308	Saint Vincent and the Grenadines	670
Grenada	308	Trinidad and Tobago	780
Grenada	308	Venezuela	862
Guam	316	Federated States of Micronesia	583
Guam	316	Northern Mariana Islands	580
Guatemala	320	Belize	84
Guatemala	320	El Salvador	222
Guatemala	320	Honduras	340
Guatemala	320	Mexico	484
Guernsey	831	France	250
Guernsey	831	United Kingdom	826
Guernsey	831	Jersey	832
Guinea	324	Cte d'Ivoire	384
Guinea	324	Guinea-Bissau	624
Guinea	324	Liberia	430
Guinea	324	Mali	466
Guinea	324	Senegal	686
Guinea	324	Sierra Leone	694
Guinea-Bissau	624	Guinea	324
Guinea-Bissau	624	Senegal	686
Guyana	328	Barbados	52
Guyana	328	Brazil	76
Guyana	328	Suriname	740
Guyana	328	Trinidad and Tobago	780
Guyana	328	Venezuela	862
Haiti	332	Bahamas	44
Haiti	332	Colombia	170
Haiti	332	Cuba	192
Haiti	332	Dominican Republic	214
Haiti	332	Jamaica	388
Haiti	332	Navassa Island
Haiti	332	Turks and Caicos Islands	796
Heard Island and McDonald Islands	334	French Southern and Antarctic Lands	260
Honduras	340	Belize	84
Honduras	340	Cuba	192
Honduras	340	El Salvador	222
Honduras	340	Guatemala	320
Honduras	340	Jamaica	388
Honduras	340	Mexico	484
Honduras	340	Nicaragua	558
Honduras	340	Cayman Islands	136
Hong Kong	344	People's Republic of China	156
Hong Kong	344	Macau
Howland Island		Baker Island
Hungary	348	Austria	40
Hungary	348	Croatia	191
Hungary	348	Romania	642
Hungary	348	Serbia	688
Hungary	348	Slovakia	703
Hungary	348	Slovenia	705
Hungary	348	Ukraine	804
Iceland	352	Faroe Islands	234
Iceland	352	Greenland	304
Iceland	352	Jan Mayen	744
India	356	Bangladesh	50
India	356	Bhutan	64
India	356	Myanmar	104
India	356	People's Republic of China	156
India	356	Indonesia	360
India	356	Maldives	462
India	356	Nepal	524
India	356	Pakistan	586
India	356	Sri Lanka	144
India	356	Thailand	764
Indonesia	360	Australia	36
Indonesia	360	People's Republic of China	156
Indonesia	360	East Timor	626
Indonesia	360	India	356
Indonesia	360	Malaysia	458
Indonesia	360	Palau	585
Indonesia	360	Papua New Guinea	598
Indonesia	360	Philippines	608
Indonesia	360	Singapore	702
Indonesia	360	Taiwan
Indonesia	360	Thailand	764
Indonesia	360	Vietnam	704
Indonesia	360	Ashmore and Cartier Islands
Indonesia	360	Christmas Island	162
Iran	364	Afghanistan	4
Iran	364	Armenia	51
Iran	364	Azerbaijan	31
Iran	364	Bahrain	48
Iran	364	Iraq	368
Iran	364	Kuwait	414
Iran	364	Oman	512
Iran	364	Pakistan	586
Iran	364	Qatar	634
Iran	364	Saudi Arabia	682
Iran	364	Turkey	792
Iran	364	Turkmenistan	795
Iran	364	United Arab Emirates	784
Iraq	368	Iran	364
Iraq	368	Jordan	400
Iraq	368	Kuwait	414
Iraq	368	Saudi Arabia	682
Iraq	368	Syria	760
Iraq	368	Turkey	792
Ireland	372	United Kingdom	826
Isle of Man	833	United Kingdom	826
Israel	376	Cyprus	196
Israel	376	Egypt	818
Israel	376	Jordan	400
Israel	376	Lebanon	422
Israel	376	Syria	760
Israel	376	Palestine	275
Italy	380	Albania	8
Italy	380	Algeria	12
Italy	380	Austria	40
Italy	380	Croatia	191
Italy	380	France	250
Italy	380	Greece	300
Italy	380	Libya	434
Italy	380	Malta	470
Italy	380	Montenegro	499
Italy	380	San Marino	674
Italy	380	Slovenia	705
Italy	380	Spain	724
Italy	380	Switzerland	756
Italy	380	Tunisia	788
Italy	380	Vatican City
Jamaica	388	Colombia	170
Jamaica	388	Cuba	192
Jamaica	388	Haiti	332
Jamaica	388	Honduras	340
Jamaica	388	Nicaragua	558
Jamaica	388	Cayman Islands	136
Jamaica	388	Navassa Island
Jan Mayen	744	Iceland	352
Jan Mayen	744	Greenland	304
Japan	392	People's Republic of China	156
Japan	392	South Korea	410
Japan	392	North Korea	408
Japan	392	Philippines	608
Japan	392	Russia	643
Japan	392	Northern Mariana Islands	580
Japan	392	Taiwan
Jarvis Island		Kiribati	296
Jersey	832	France	250
Jersey	832	Guernsey	831
Johnston Atoll
Jordan	400	Egypt	818
Jordan	400	Iraq	368
Jordan	400	Israel	376
Jordan	400	Saudi Arabia	682
Jordan	400	Syria	760
Jordan	400	Palestine	275
Kazakhstan	398	Azerbaijan	31
Kazakhstan	398	People's Republic of China	156
Kazakhstan	398	Kyrgyzstan	417
Kazakhstan	398	Russia	643
Kazakhstan	398	Turkmenistan	795
Kazakhstan	398	Uzbekistan	860
Kenya	404	Ethiopia	231
Kenya	404	Somalia	706
Kenya	404	South Sudan	728
Kenya	404	Tanzania	843
Kenya	404	Uganda	800
Kingman Reef		Kiribati	296
Kingman Reef		Palmyra Atoll
Kiribati	296	Marshall Islands	584
Kiribati	296	Nauru	520
Kiribati	296	Tuvalu	798
Kiribati	296	Cook Islands	184
Kiribati	296	French Polynesia	258
Kiribati	296	Baker Island
Kiribati	296	Jarvis Island
Kiribati	296	Kingman Reef
Kiribati	296	Palmyra Atoll
Kiribati	296	Tokelau	772
North Korea	408	People's Republic of China	156
North Korea	408	South Korea	410
North Korea	408	Russia	643
North Korea	408	Japan	392
South Korea	410	People's Republic of China	156
South Korea	410	Japan	392
South Korea	410	North Korea	408
Kosovo		Albania	8
Kosovo		Montenegro	499
Kosovo		North Macedonia	807
Kosovo		Serbia	688
Kuwait	414	Iran	364
Kuwait	414	Iraq	368
Kuwait	414	Saudi Arabia	682
Kyrgyzstan	417	People's Republic of China	156
Kyrgyzstan	417	Kazakhstan	398
Kyrgyzstan	417	Tajikistan	762
Kyrgyzstan	417	Uzbekistan	860
Laos	418	Myanmar	104
Laos	418	Cambodia	116
Laos	418	People's Republic of China	156
Laos	418	Thailand	764
Laos	418	Vietnam	704
Latvia	428	Belarus	112
Latvia	428	Estonia	233
Latvia	428	Lithuania	440
Latvia	428	Russia	643
Latvia	428	Sweden	752
Lebanon	422	Cyprus	196
Lebanon	422	Israel	376
Lebanon	422	Syria	760
Lesotho	426	South Africa	710
Liberia	430	Cte d'Ivoire	384
Liberia	430	Guinea	324
Liberia	430	Sierra Leone	694
Libya	434	Algeria	12
Libya	434	Chad	148
Libya	434	Egypt	818
Libya	434	Greece	300
Libya	434	Italy	380
Libya	434	Malta	470
Libya	434	Niger	562
Libya	434	Sudan	729
Libya	434	Tunisia	788
Libya	434	Turkey	792
Liechtenstein	438	Austria	40
Liechtenstein	438	Switzerland	756
Lithuania	440	Belarus	112
Lithuania	440	Latvia	428
Lithuania	440	Poland	616
Lithuania	440	Russia	643
Lithuania	440	Sweden	752
Luxembourg	442	Belgium	56
Luxembourg	442	France	250
Luxembourg	442	Germany	276
Macau		People's Republic of China	156
Macau		Hong Kong	344
Madagascar	450	Comoros	174
Madagascar	450	France	250
Madagascar	450	Mauritius	480
Madagascar	450	Mozambique	508
Madagascar	450	Seychelles	690
Madagascar	450	French Southern and Antarctic Lands	260
Malawi	454	Mozambique	508
Malawi	454	Tanzania	843
Malawi	454	Zambia	894
Malaysia	458	Brunei	96
Malaysia	458	People's Republic of China	156
Malaysia	458	Indonesia	360
Malaysia	458	Philippines	608
Malaysia	458	Singapore	702
Malaysia	458	Thailand	764
Malaysia	458	Vietnam	704
Malaysia	458
Maldives	462	India	356
Maldives	462	Sri Lanka	144
Maldives	462	British Indian Ocean Territory	86
Maldives	462	Mauritius	480
Mali	466	Algeria	12
Mali	466	Burkina Faso	854
Mali	466	Cte d'Ivoire	384
Mali	466	Guinea	324
Mali	466	Mauritania	478
Mali	466	Niger	562
Mali	466	Senegal	686
Malta	470	Italy	380
Malta	470	Libya	434
Malta	470	Tunisia	788
Marshall Islands	584	Kiribati	296
Marshall Islands	584	Federated States of Micronesia	583
Marshall Islands	584	Nauru	520
Marshall Islands	584	Wake Island
Mauritania	478	Algeria	12
Mauritania	478	Cape Verde	132
Mauritania	478	Mali	466
Mauritania	478	Senegal	686
Mauritania	478	Western Sahara	732
Mauritania	478
Mauritius	480	France	250
Mauritius	480	Madagascar	450
Mauritius	480	Seychelles	690
Mauritius	480	French Southern and Antarctic Lands	260
Mauritius	480	Maldives	462
Mexico	484	Belize	84
Mexico	484	Cuba	192
Mexico	484	Guatemala	320
Mexico	484	Honduras	340
Mexico	484	United States	840
Federated States of Micronesia	583	Marshall Islands	584
Federated States of Micronesia	583	Palau	585
Federated States of Micronesia	583	Papua New Guinea	598
Federated States of Micronesia	583	Guam	316
Midway Atoll		United States	840
Moldova	498	Romania	642
Moldova	498	Ukraine	804
Monaco	492	France	250
Mongolia	496	People's Republic of China	156
Mongolia	496	Russia	643
Montenegro	499	Albania	8
Montenegro	499	Bosnia and Herzegovina	70
Montenegro	499	Croatia	191
Montenegro	499	Italy	380
Montenegro	499	Serbia	688
Montenegro	499	Kosovo
Montserrat	500	Antigua and Barbuda	28
Montserrat	500	France	250
Montserrat	500	Saint Kitts and Nevis	659
Montserrat	500	Venezuela	862
Morocco	504	Algeria	12
Morocco	504	Portugal	620
Morocco	504	Spain	724
Morocco	504	Western Sahara	732
Morocco	504
Mozambique	508	Comoros	174
Mozambique	508	Eswatini (Swaziland)	748
Mozambique	508	Madagascar	450
Mozambique	508	Malawi	454
Mozambique	508	South Africa	710
Mozambique	508	Tanzania	843
Mozambique	508	Zambia	894
Mozambique	508	Zimbabwe	716
Mozambique	508	French Southern and Antarctic Lands	260
Myanmar	104	Bangladesh	50
Myanmar	104	People's Republic of China	156
Myanmar	104	India	356
Myanmar	104	Laos	418
Myanmar	104	Thailand	764
Namibia	516	Angola	24
Namibia	516	Botswana	72
Namibia	516	South Africa	710
Namibia	516	Zambia	894
Nauru	520	Kiribati	296
Nauru	520	Marshall Islands	584
Navassa Island		Cuba	192
Navassa Island		Haiti	332
Navassa Island		Jamaica	388
Nepal	524	India	356
Nepal	524	People's Republic of China	156
Netherlands	528	Belgium	56
Netherlands	528	Germany	276
Netherlands	528	Saint Kitts and Nevis	659
Netherlands	528	United Kingdom	826
Netherlands	528	Venezuela	862
Netherlands	528	Anguilla	660
Netherlands	528	Curaao	531
Netherlands	528	Saint Barthlemy	652
Netherlands	528	Saint Martin	663
Netherlands	528	Sint Maarten	534
Netherlands	528	United States Virgin Islands
Netherlands, Kingdom of the (Inlcudes Islands)		Belgium	56
Netherlands, Kingdom of the (Inlcudes Islands)		Dominican Republic	214
Netherlands, Kingdom of the (Inlcudes Islands)		Germany	276
Netherlands, Kingdom of the (Inlcudes Islands)		Saint Kitts and Nevis	659
Netherlands, Kingdom of the (Inlcudes Islands)		United Kingdom	826
Netherlands, Kingdom of the (Inlcudes Islands)		Venezuela	862
Netherlands, Kingdom of the (Inlcudes Islands)		Anguilla	660
Netherlands, Kingdom of the (Inlcudes Islands)		Saint Barthlemy	652
Netherlands, Kingdom of the (Inlcudes Islands)		Saint Martin	663
Netherlands, Kingdom of the (Inlcudes Islands)		United States Virgin Islands
New Caledonia	540	Fiji	242
New Caledonia	540	Solomon Islands	90
New Caledonia	540	Vanuatu	548
New Caledonia	540	Coral Sea Islands
New Caledonia	540	Norfolk Island	574
New Zealand	554	Australia	36
New Zealand	554	Fiji	242
New Zealand	554	Norfolk Island	574
New Zealand, Realm of (includes Islands)		Australia	36
New Zealand, Realm of (includes Islands)		Fiji	242
New Zealand, Realm of (includes Islands)		Kiribati	296
New Zealand, Realm of (includes Islands)		Samoa	882
New Zealand, Realm of (includes Islands)		Tonga	776
New Zealand, Realm of (includes Islands)		American Samoa	16
New Zealand, Realm of (includes Islands)		French Polynesia	258
New Zealand, Realm of (includes Islands)		Norfolk Island	574
New Zealand, Realm of (includes Islands)		Wallis and Futuna	876
New Zealand, Realm of (includes Islands)
Nicaragua	558	Colombia	170
Nicaragua	558	Costa Rica	188
Nicaragua	558	El Salvador	222
Nicaragua	558	Honduras	340
Nicaragua	558	Jamaica	388
Nicaragua	558	Panama	591
Niger	562	Algeria	12
Niger	562	Benin	204
Niger	562	Burkina Faso	854
Niger	562	Chad	148
Niger	562	Libya	434
Niger	562	Mali	466
Niger	562	Nigeria	566
Nigeria	566	Benin	204
Nigeria	566	Cameroon	120
Nigeria	566	Chad	148
Nigeria	566	Equatorial Guinea	226
Nigeria	566	Niger	562
Nigeria	566	So Tom and Prncipe	678
Niue	570	Tonga	776
Niue	570	American Samoa	16
Niue	570	Cook Islands	184
Norfolk Island	574	New Zealand	554
Norfolk Island	574	New Caledonia	540
North Macedonia	807	Albania	8
North Macedonia	807	Bulgaria	100
North Macedonia	807	Greece	300
North Macedonia	807	Serbia	688
North Macedonia	807	Kosovo
Northern Mariana Islands	580	Japan	392
Northern Mariana Islands	580	Guam	316
Norway	578	Denmark	208
Norway	578	Finland	246
Norway	578	Russia	643
Norway	578	Sweden	752
Norway	578	United Kingdom	826
Norway	578	Faroe Islands	234
Norway	578	Svalbard	744
Norway, Kingdom of (plus dependent Norwegian territories)		Denmark	208
Norway, Kingdom of (plus dependent Norwegian territories)		Finland	246
Norway, Kingdom of (plus dependent Norwegian territories)		Iceland	352
Norway, Kingdom of (plus dependent Norwegian territories)		Russia	643
Norway, Kingdom of (plus dependent Norwegian territories)		Sweden	752
Norway, Kingdom of (plus dependent Norwegian territories)		United Kingdom	826
Norway, Kingdom of (plus dependent Norwegian territories)		Faroe Islands	234
Norway, Kingdom of (plus dependent Norwegian territories)		Greenland	304
Norway, Kingdom of (plus dependent Norwegian territories)
Norway, Kingdom of (plus dependent Norwegian territories)
Oman	512	Iran	364
Oman	512	Pakistan	586
Oman	512	Saudi Arabia	682
Oman	512	United Arab Emirates	784
Oman	512	Yemen	887
Pakistan	586	Afghanistan	4
Pakistan	586	People's Republic of China	156
Pakistan	586	India	356
Pakistan	586	Iran	364
Pakistan	586	Oman	512
Palau	585	Indonesia	360
Palau	585	Federated States of Micronesia	583
Palau	585	Philippines	608
Palestine	275	Egypt	818
Palestine	275	Israel	376
Palestine	275	Jordan	400
Palmyra Atoll		Kiribati	296
Palmyra Atoll		Kingman Reef
Panama	591	Colombia	170
Panama	591	Costa Rica	188
Panama	591	Nicaragua	558
Papua New Guinea	598	Australia	36
Papua New Guinea	598	Indonesia	360
Papua New Guinea	598	Federated States of Micronesia	583
Papua New Guinea	598	Solomon Islands	90
Papua New Guinea	598	Coral Sea Islands
Paraguay	600	Argentina	32
Paraguay	600	Bolivia	68
Paraguay	600	Brazil	76
Peru	604	Bolivia	68
Peru	604	Brazil	76
Peru	604	Chile	152
Peru	604	Colombia	170
Peru	604	Ecuador	218
Peter I Island		Chilean Antarctic Territory
Philippines	608	Brunei	96
Philippines	608	People's Republic of China	156
Philippines	608	Indonesia	360
Philippines	608	Japan	392
Philippines	608	Malaysia	458
Philippines	608	Palau	585
Philippines	608	Vietnam	704
Philippines	608
Pitcairn Islands	612	French Polynesia	258
Poland	616	Belarus	112
Poland	616	Czech Republic	203
Poland	616	Denmark	208
Poland	616	Germany	276
Poland	616	Lithuania	440
Poland	616	Russia	643
Poland	616	Slovakia	703
Poland	616	Sweden	752
Poland	616	Ukraine	804
Portugal	620	Morocco	504
Portugal	620	Spain	724
Puerto Rico	630	Dominican Republic	214
Puerto Rico	630	Venezuela	862
Puerto Rico	630	British Virgin Islands	92
Puerto Rico	630	United States Virgin Islands
Qatar	634	Bahrain	48
Qatar	634	Iran	364
Qatar	634	Saudi Arabia	682
Qatar	634	United Arab Emirates	784
Queen Maud Land		Australian Antarctic Territory
Queen Maud Land		British Antarctic Territory
Romania	642	Bulgaria	100
Romania	642	Hungary	348
Romania	642	Moldova	498
Romania	642	Russia	643
Romania	642	Serbia	688
Romania	642	Ukraine	804
Ross Dependency		Australian Antarctic Territory
Russia	643	Azerbaijan	31
Russia	643	Belarus	112
Russia	643	Bulgaria	100
Russia	643	People's Republic of China	156
Russia	643	Estonia	233
Russia	643	Finland	246
Russia	643	Georgia	268
Russia	643	Japan	392
Russia	643	Kazakhstan	398
Russia	643	North Korea	408
Russia	643	Latvia	428
Russia	643	Lithuania	440
Russia	643	Mongolia	496
Russia	643	Norway	578
Russia	643	Poland	616
Russia	643	Romania	642
Russia	643	Sweden	752
Russia	643	Turkey	792
Russia	643	Ukraine	804
Russia	643	United States	840
Russia	643	Svalbard	744
Rwanda	646	Burundi	108
Rwanda	646	Democratic Republic of the Congo	180
Rwanda	646	Tanzania	843
Rwanda	646	Uganda	800
Saint Barthlemy	652	Antigua and Barbuda	28
Saint Barthlemy	652	Netherlands	528
Saint Barthlemy	652	Saint Kitts and Nevis	659
Saint Barthlemy	652	Anguilla	660
Saint Barthlemy	652	Saint Martin	663
Saint Barthlemy	652	Sint Maarten	534
Saint Helena, Ascension and Tristan da Cunha	654
Saint Kitts and Nevis	659	Antigua and Barbuda	28
Saint Kitts and Nevis	659	Netherlands	528
Saint Kitts and Nevis	659	Venezuela	862
Saint Kitts and Nevis	659	Montserrat	500
Saint Kitts and Nevis	659	Saint Barthlemy	652
Saint Lucia	662	Barbados	52
Saint Lucia	662	France	250
Saint Lucia	662	Saint Vincent and the Grenadines	670
Saint Lucia	662	Venezuela	862
Saint Martin	663	Netherlands	528
Saint Martin	663	Anguilla	660
Saint Martin	663	Saint Barthlemy	652
Saint Martin	663	Sint Maarten	534
Saint Pierre and Miquelon	666	Canada	124
Saint Vincent and the Grenadines	670	Barbados	52
Saint Vincent and the Grenadines	670	Grenada	308
Saint Vincent and the Grenadines	670	Saint Lucia	662
Saint Vincent and the Grenadines	670	Trinidad and Tobago	780
Saint Vincent and the Grenadines	670	Venezuela	862
Samoa	882	Tonga	776
Samoa	882	American Samoa	16
Samoa	882	Tokelau	772
Samoa	882	Wallis and Futuna	876
San Marino	674	Italy	380
So Tom and Prncipe	678	Equatorial Guinea	226
So Tom and Prncipe	678	Gabon	266
So Tom and Prncipe	678	Nigeria	566
Saudi Arabia	682	Bahrain	48
Saudi Arabia	682	Egypt	818
Saudi Arabia	682	Eritrea	232
Saudi Arabia	682	Iran	364
Saudi Arabia	682	Iraq	368
Saudi Arabia	682	Jordan	400
Saudi Arabia	682	Kuwait	414
Saudi Arabia	682	Oman	512
Saudi Arabia	682	Qatar	634
Saudi Arabia	682	Sudan	729
Saudi Arabia	682	United Arab Emirates	784
Saudi Arabia	682	Yemen	887
Senegal	686	Cape Verde	132
Senegal	686	The Gambia	270
Senegal	686	Guinea	324
Senegal	686	Guinea-Bissau	624
Senegal	686	Mali	466
Senegal	686	Mauritania	478
Serbia	688	Bosnia and Herzegovina	70
Serbia	688	Bulgaria	100
Serbia	688	Croatia	191
Serbia	688	Hungary	348
Serbia	688	Montenegro	499
Serbia	688	North Macedonia	807
Serbia	688	Romania	642
Serbia	688	Kosovo
Serbia	688
Seychelles	690	Comoros	174
Seychelles	690	Madagascar	450
Seychelles	690	Mauritius	480
Seychelles	690	Tanzania	843
Seychelles	690	French Southern and Antarctic Lands	260
Sierra Leone	694	Guinea	324
Sierra Leone	694	Liberia	430
Singapore	702	Indonesia	360
Singapore	702	Malaysia	458
Sint Maarten	534	Netherlands	528
Sint Maarten	534	Saint Barthlemy	652
Sint Maarten	534	Saint Martin	663
Slovakia	703	Austria	40
Slovakia	703	Czech Republic	203
Slovakia	703	Hungary	348
Slovakia	703	Poland	616
Slovakia	703	Ukraine	804
Slovenia	705	Austria	40
Slovenia	705	Croatia	191
Slovenia	705	Italy	380
Slovenia	705	Hungary	348
Solomon Islands	90	Fiji	242
Solomon Islands	90	Papua New Guinea	598
Solomon Islands	90	Vanuatu	548
Solomon Islands	90	Coral Sea Islands
Solomon Islands	90	New Caledonia	540
Somalia	706	Djibouti	262
Somalia	706	Ethiopia	231
Somalia	706	Kenya	404
Somalia	706	Yemen	887
Somalia	706
Somaliland		Djibouti	262
Somaliland		Ethiopia	231
Somaliland		Somalia	706
Somaliland		Yemen	887
South Africa	710	Botswana	72
South Africa	710	Eswatini (Swaziland)	748
South Africa	710	Lesotho	426
South Africa	710	Mozambique	508
South Africa	710	Namibia	516
South Africa	710	Zimbabwe	716
South Georgia and the South Sandwich Islands	239
South Ossetia		Georgia	268
South Ossetia		Russia	643
South Sudan	728	Central African Republic	140
South Sudan	728	Democratic Republic of the Congo	180
South Sudan	728	Ethiopia	231
South Sudan	728	Kenya	404
South Sudan	728	Sudan	729
South Sudan	728	Uganda	800
Spain	724	Algeria	12
Spain	724	Andorra	20
Spain	724	France	250
Spain	724	Italy	380
Spain	724	Morocco	504
Spain	724	Portugal	620
Spain	724	Gibraltar	292
Spain	724	Western Sahara	732
Sri Lanka	144	India	356
Sri Lanka	144	Maldives	462
Sudan	729	Central African Republic	140
Sudan	729	Chad	148
Sudan	729	Egypt	818
Sudan	729	Eritrea	232
Sudan	729	Ethiopia	231
Sudan	729	Libya	434
Sudan	729	Saudi Arabia	682
Sudan	729	South Sudan	728
Suriname	740	Brazil	76
Suriname	740	France	250
Suriname	740	Guyana	328
Svalbard	744	Norway	578
Svalbard	744	Russia	643
Svalbard	744	Greenland	304
Sweden	752	Denmark	208
Sweden	752	Estonia	233
Sweden	752	Finland	246
Sweden	752	Germany	276
Sweden	752	Latvia	428
Sweden	752	Lithuania	440
Sweden	752	Norway	578
Sweden	752	Poland	616
Sweden	752	Russia	643
Switzerland	756	Austria	40
Switzerland	756	France	250
Switzerland	756	Italy	380
Switzerland	756	Liechtenstein	438
Switzerland	756	Germany	276
Syria	760	Cyprus	196
Syria	760	Iraq	368
Syria	760	Israel	376
Syria	760	Jordan	400
Syria	760	Lebanon	422
Syria	760	Turkey	792
Syria	760	Northern Cyprus
Republic of China	156	Brunei	96
Republic of China	156	People's Republic of China	156
Republic of China	156	Indonesia	360
Republic of China	156	Japan	392
Republic of China	156	Malaysia	458
Republic of China	156	Philippines	608
Republic of China	156	Vietnam	704
Tajikistan	762	Afghanistan	4
Tajikistan	762	People's Republic of China	156
Tajikistan	762	Kyrgyzstan	417
Tajikistan	762	Uzbekistan	860
Tanzania	843	Burundi	108
Tanzania	843	Comoros	174
Tanzania	843	Democratic Republic of the Congo	180
Tanzania	843	Kenya	404
Tanzania	843	Malawi	454
Tanzania	843	Mozambique	508
Tanzania	843	Rwanda	646
Tanzania	843	Seychelles	690
Tanzania	843	Uganda	800
Tanzania	843	Zambia	894
Thailand	764	Myanmar	104
Thailand	764	Cambodia	116
Thailand	764	India	356
Thailand	764	Indonesia	360
Thailand	764	Laos	418
Thailand	764	Malaysia	458
Thailand	764	Vietnam	704
Togo	768	Benin	204
Togo	768	Burkina Faso	854
Togo	768	Ghana	288
Tokelau	772	Kiribati	296
Tokelau	772	Samoa	882
Tokelau	772	American Samoa	16
Tokelau	772	Cook Islands	184
Tokelau	772	Wallis and Futuna	876
Tonga	776	Fiji	242
Tonga	776	Samoa	882
Tonga	776	American Samoa	16
Tonga	776	Niue	570
Tonga	776	Wallis and Futuna	876
Transnistria		Moldova	498
Transnistria		Ukraine	804
Trinidad and Tobago	780	Barbados	52
Trinidad and Tobago	780	Grenada	308
Trinidad and Tobago	780	Guyana	328
Trinidad and Tobago	780	Saint Vincent and the Grenadines	670
Trinidad and Tobago	780	Venezuela	862
Tunisia	788	Algeria	12
Tunisia	788	Italy	380
Tunisia	788	Libya	434
Tunisia	788	Malta	470
Turkey	792	Armenia	51
Turkey	792	Azerbaijan	31
Turkey	792	Bulgaria	100
Turkey	792	Cyprus	196
Turkey	792	Egypt	818
Turkey	792	Georgia	268
Turkey	792	Greece	300
Turkey	792	Iran	364
Turkey	792	Iraq	368
Turkey	792	Russia	643
Turkey	792	Syria	760
Turkey	792	Ukraine	804
Turkey	792
Turkey	792	Libya	434
Turkey	792	Northern Cyprus
Turkmenistan	795	Afghanistan	4
Turkmenistan	795	Azerbaijan	31
Turkmenistan	795	Iran	364
Turkmenistan	795	Kazakhstan	398
Turkmenistan	795	Uzbekistan	860
Turks and Caicos Islands	796	Bahamas	44
Turks and Caicos Islands	796	Dominican Republic	214
Turks and Caicos Islands	796	Haiti	332
Tuvalu	798	Fiji	242
Tuvalu	798	Kiribati	296
Tuvalu	798	Wallis and Futuna	876
Uganda	800	Democratic Republic of the Congo	180
Uganda	800	Kenya	404
Uganda	800	Rwanda	646
Uganda	800	South Sudan	728
Uganda	800	Tanzania	843
Ukraine	804	Belarus	112
Ukraine	804	Bulgaria	100
Ukraine	804	Hungary	348
Ukraine	804	Moldova	498
Ukraine	804	Poland	616
Ukraine	804	Romania	642
Ukraine	804	Russia	643
Ukraine	804	Slovakia	703
Ukraine	804	Turkey	792
United Arab Emirates	784	Iran	364
United Arab Emirates	784	Oman	512
United Arab Emirates	784	Qatar	634
United Arab Emirates	784	Saudi Arabia	682
United Kingdom	826	Belgium	56
United Kingdom	826	Denmark	208
United Kingdom	826	France	250
United Kingdom	826	Germany	276
United Kingdom	826	Ireland	372
United Kingdom	826	Netherlands	528
United Kingdom	826	Norway	578
United Kingdom	826	Spain	724
United Kingdom	826	Faroe Islands	234
United Kingdom	826	Guernsey	831
United Kingdom	826	Isle of Man	833
United Kingdom (plus British overseas territories and Crown dependencies)		Antigua and Barbuda	28
United Kingdom (plus British overseas territories and Crown dependencies)		Argentina	32
United Kingdom (plus British overseas territories and Crown dependencies)		Bahamas	44
United Kingdom (plus British overseas territories and Crown dependencies)		Belgium	56
United Kingdom (plus British overseas territories and Crown dependencies)		Cuba	192
United Kingdom (plus British overseas territories and Crown dependencies)		Cyprus	196
United Kingdom (plus British overseas territories and Crown dependencies)		Denmark	208
United Kingdom (plus British overseas territories and Crown dependencies)		Dominican Republic	214
United Kingdom (plus British overseas territories and Crown dependencies)		France	250
United Kingdom (plus British overseas territories and Crown dependencies)		Germany	276
United Kingdom (plus British overseas territories and Crown dependencies)		Haiti	332
United Kingdom (plus British overseas territories and Crown dependencies)		Honduras	340
United Kingdom (plus British overseas territories and Crown dependencies)		Ireland	372
United Kingdom (plus British overseas territories and Crown dependencies)		Jamaica	388
United Kingdom (plus British overseas territories and Crown dependencies)		Maldives	462
United Kingdom (plus British overseas territories and Crown dependencies)		Netherlands	528
United Kingdom (plus British overseas territories and Crown dependencies)		Norway	578
United Kingdom (plus British overseas territories and Crown dependencies)		Saint Kitts and Nevis	659
United Kingdom (plus British overseas territories and Crown dependencies)		Spain	724
United Kingdom (plus British overseas territories and Crown dependencies)		Venezuela	862
United Kingdom (plus British overseas territories and Crown dependencies)		Faroe Islands	234
United Kingdom (plus British overseas territories and Crown dependencies)		French Polynesia	258
United Kingdom (plus British overseas territories and Crown dependencies)		Puerto Rico	630
United Kingdom (plus British overseas territories and Crown dependencies)		Saint Barthlemy	652
United Kingdom (plus British overseas territories and Crown dependencies)		Saint Martin	663
United Kingdom (plus British overseas territories and Crown dependencies)		United States Virgin Islands
United Kingdom (plus British overseas territories and Crown dependencies)
United Kingdom (plus British overseas territories and Crown dependencies)
United Kingdom (plus British overseas territories and Crown dependencies)
United Kingdom (plus British overseas territories and Crown dependencies)
United Kingdom (plus British overseas territories and Crown dependencies)
United Kingdom (plus British overseas territories and Crown dependencies)
United Kingdom (plus British overseas territories and Crown dependencies)
United Kingdom (plus British overseas territories and Crown dependencies)
United States	840	Bahamas	44
United States	840	Canada	124
United States	840	Cuba	192
United States	840	Mexico	484
United States	840	Russia	643
United States	840	Midway Atoll
United States (Plus Islands)		Bahamas	44
United States (Plus Islands)		Canada	124
United States (Plus Islands)		Cuba	192
United States (Plus Islands)		Dominican Republic	214
United States (Plus Islands)		Haiti	332
United States (Plus Islands)		Jamaica	388
United States (Plus Islands)		Japan	392
United States (Plus Islands)		Kiribati	296
United States (Plus Islands)		Marshall Islands	584
United States (Plus Islands)		Mexico	484
United States (Plus Islands)		Federated States of Micronesia	583
United States (Plus Islands)		Netherlands	528
United States (Plus Islands)		Russia	643
United States (Plus Islands)		Samoa	882
United States (Plus Islands)		Tonga	776
United States (Plus Islands)		Venezuela	862
United States (Plus Islands)		Anguilla	660
United States (Plus Islands)		British Virgin Islands	92
United States (Plus Islands)		Cook Islands	184
United States (Plus Islands)		Niue	570
United States (Plus Islands)		Tokelau	772
Northern Mariana Islands	580
Northern Mariana Islands	580
Northern Mariana Islands	580
Northern Mariana Islands	580
Northern Mariana Islands	580
Northern Mariana Islands	580
Northern Mariana Islands	580
Northern Mariana Islands	580
Northern Mariana Islands	580
United States Virgin Islands		Netherlands	528
United States Virgin Islands		Venezuela	862
United States Virgin Islands		Anguilla	660
United States Virgin Islands		British Virgin Islands	92
United States Virgin Islands		Puerto Rico	630
Uruguay	858	Argentina	32
Uruguay	858	Brazil	76
Uzbekistan	860	Afghanistan	4
Uzbekistan	860	Kazakhstan	398
Uzbekistan	860	Kyrgyzstan	417
Uzbekistan	860	Tajikistan	762
Uzbekistan	860	Turkmenistan	795
Vanuatu	548	Fiji	242
Vanuatu	548	Solomon Islands	90
Vanuatu	548	New Caledonia	540
Vatican City		Italy	380
Venezuela	862	Barbados	52
Venezuela	862	Brazil	76
Venezuela	862	Colombia	170
Venezuela	862	Dominica	212
Venezuela	862	Dominican Republic	214
Venezuela	862	France	250
Venezuela	862	Grenada	308
Venezuela	862	Guyana	328
Venezuela	862	Netherlands	528
Venezuela	862	Saint Kitts and Nevis	659
Venezuela	862	Saint Lucia	662
Venezuela	862	Saint Vincent and the Grenadines	670
Venezuela	862	Trinidad and Tobago	780
Venezuela	862	Aruba	533
Venezuela	862	Curaao	531
Venezuela	862	Montserrat	500
Venezuela	862	Puerto Rico	630
Venezuela	862	United States Virgin Islands
Vietnam	704	Brunei	96
Vietnam	704	Cambodia	116
Vietnam	704	People's Republic of China	156
Vietnam	704	Indonesia	360
Vietnam	704	Laos	418
Vietnam	704	Malaysia	458
Vietnam	704	Philippines	608
Vietnam	704
Vietnam	704	Thailand	764
Wake Island		Marshall Islands	584
Wallis and Futuna	876	Fiji	242
Wallis and Futuna	876	Samoa	882
Wallis and Futuna	876	Tonga	776
Wallis and Futuna	876	Tuvalu	798
Wallis and Futuna	876	Tokelau	772
Western Sahara	732	Algeria	12
Western Sahara	732	Mauritania	478
Western Sahara	732	Morocco	504
Western Sahara	732	Spain	724
Yemen	887	Djibouti	262
Yemen	887	Eritrea	232
Yemen	887	Oman	512
Yemen	887	Saudi Arabia	682
Yemen	887	Somalia	706
Zambia	894	Angola	24
Zambia	894	Botswana	72
Zambia	894	Democratic Republic of the Congo	180
Zambia	894	Malawi	454
Zambia	894	Mozambique	508
Zambia	894	Namibia	516
Zambia	894	Tanzania	843
Zambia	894	Zimbabwe	716
Zimbabwe	716	Botswana	72
Zimbabwe	716	Mozambique	508
Zimbabwe	716	South Africa	710
Zimbabwe	716	Zambia	894
